# Supplementary material for: Long-Term Health Consequences of SARS-CoV-2: Reaction Time and Brain Fog
Source: Neurol Int. 2025 Dec 26;18(1):6. doi: 10.3390/neurolint18010006 (PMC12845382; doi:10.3390/neurolint18010006)
Supplement: Supplementary file 1 [file neurolint-18-00006-s001.zip]

Archive with 1 entries (1 files):
- Supplementary_File_S1_BrainFogQuestionnaire.pdf
